# Supplementary material for: Transplantable human thyroid organoids generated from embryonic stem cells to rescue hypothyroidism
Source: Nat Commun. 2022 Nov 17;13:7057. doi: 10.1038/s41467-022-34776-7 (PMC9672394; doi:10.1038/s41467-022-34776-7)
Supplement: Supplementary file 4 — Source Data [file 41467_2022_34776_MOESM4_ESM.xlsx]

## Sheet: list of reagents
REAGENT	Provider	CATALOG NUMBER
Antibodies
Goat AFP	Santa Cruz	Cat# sc-8108, RRID:AB_633815
Mouse b-III Tubulin	Covance	MMS-435P, RRID:AB_2313773
Rabbit aSMA	Abcam	Cat# ab32575, RRID:AB_722538
Rabbit NKX2-1	Abcam	Cat# ab76013, RRID:AB_1310784
Rabbit PAX8	Cell Signaling	Cat# 59019, RRID:AB_2799553
Rabbit TG	Dako	Cat# A 0251, RRID:AB_10013723
Mouse TG	Abcam	Cat# ab187378
Mouse TPO	Santa Cruz	Cat# sc-58432, RRID:AB_2202512
Goat T4	Biorbyt	Cat# orb11479, RRID:AB_10752827
Mouse T4	Invitrogen	Cat# MA5-14716, RRID:AB_10984550
Mouse E-cadherin	BD	Cat# 610181, RRID:AB_397580
Goat CD31	R&D	Cat# AF3628, RRID:AB_2161028
Mouse HNA	Abcam	Cat# ab190710
Rabbit KI67	Abcam	Cat# ab15580, RRID:AB_443209
Donkey anti-mouse IgG Cy3-conjugated	Jackson Immunoresearch	Cat# 715-165-150, RRID:AB_2340813
Donkey anti-rabbit IgG Cy3-conjugated	Jackson Immunoresearch	Cat# 711-165-152, RRID:AB_2307443
Donkey anti-goat IgG Cy3-conjugated	Jackson Immunoresearch	Cat# 705-165-147, RRID:AB_2307351
Donkey anti-mouse IgG Alexa fluor 488-conjugated	Jackson Immunoresearch	Cat# 715-545-150, RRID:AB_2340846
Donkey anti-mouse IgG Alexa fluor 647-conjugated	Jackson Immunoresearch	Cat# 715-605-150, RRID:AB_2340862
Donkey anti-rabbit IgG Alexa fluor 647-conjugated	Jackson Immunoresearch	Cat# 711-605-152, RRID:AB_2492288
Bacterial and virus strains
pInducer20	Addgene	Cat# 44012, RRID: Addgene_44012
Chemicals, peptides, and recombinant proteins
Lipofectamine™ 2000	Thermo Fisher Scientific	Cat# 11668019
Matrigel GFR	BD	Cat# 354230
Polybrene	Sigma-Aldrich	Cat# TR-1003
mTeSR™1	Stem Cell	Cat# 85850
Neomycin G418	Thermo Fisher Scientific	Cat# 10131035
Doxycycline hyclate	Sigma-Aldrich	Cat# 44577
DPBS, no calcium, no magnesium	Gibco	Cat# 14190144
DMEM/F-12, GlutaMAX™ supplement	Gibco	Cat# 10565018
Fetal bovine serum (FBS)	Gibco	Cat# 10270106
MEM-Non-Essential Amino Acids (MEM-NEAA) (100 X)	Gibco	Cat# 11140035
Sodium pyruvate (100 mM)	Gibco	Cat# 11360070
Penicillin-Streptomycin (10,000 U/mL)	Gibco	Cat# 15140163
2-Mercaptoethanol	Sigma-Aldrich	Cat# M6250
L-Ascorbic acid	Sigma-Aldrich	Cat# A4403
StemFlex medium	Thermo Fisher Scientific	Cat# A3349401
EDTA, 0.5 M, pH 8.0	Gibco	Cat# 324506
Polyvinyl alcohol	Sigma-Aldrich	Cat# P8136
Activin A	Cell GS	Cat# GFH6
8-br-cAMP	Biolog	Cat# B007
hrTSH (Thyrogen)	Genzyme	Cat# NDC58468-1849-2
Dexamethasone	Sigma-Aldrich	Cat# D1756
SB431542	Peprotech	Cat# 3014193
HBSS, calcium, magnesium, no phenol red	Gibco	Cat# 14025050
Dispase II	Roche	Cat# 4942078001
Collagenase type IV	Sigma-Aldrich	Cat# C9891
Calcein Violet	Thermo Fisher Scientific	Cat# 65-0854-39
TrypLE™ Express Enzyme, phenol red	Gibco	Cat# 12605010
Formaldehyde solution	Sigma-Aldrich	Cat# F8775
Triton™ X-100	Sigma-Aldrich	Cat# T8787
Tween 20	Sigma-Aldrich	Cat# P1379
Bovine Serum Albumin	Sigma-Aldrich	Cat# A3294
Qiazol lysis reagent	Qiagen	Cat# 79306
Temgesic	Schering Plow	N/A
Vidisic gel	Bausch & Lomb	N/A
Iodide[131I]-Injection-IBS.2P-185MBq	GE Healthcare	Cat# 1126633
Sodium Iodide[123I] INJ 222 MBq	GE Healthcare	Cat# 1126444
Commercial assays
Chromium Next GEM Cell 3’ GEM, Library & Gel Bead Kit v3.1	10X Genomics	Cat # PN-1000121
Chromium Next GEM Chip G Single Cell kit	10X Genomics	Cat # PN-1000127
Single Index Kit T Seat A	10X Genomics	Cat # PN-1000213
Ovation® SoLo® RNA-Seq library preparation kit	NuGEN Technologies	Cat# 0500
miRNeasy micro kit	Qiagen	Cat# 217084
RNeasy micro kit	Qiagen	Cat# 74004
SuperScript™ II Reverse Transcriptase	Thermo Fisher Scientific	Cat# 18064014
Takyon™ No ROX SYBR 2X MasterMix blue dTTP	Eurogentec	Cat# UF-NSMT-B0701
Mouse/Rat T4 Total ELISA kit	Calbiotech	Cat# T4044T-100

## Sheet: Fig 1c
-Dox	+Dox	-Dox	+Dox
0.6	77.3	0.2	34.4
0.4	76.9	0.25	28.7
0.3	56.8	0.15	16.8
0.5	77	0.2	27

## Sheet: Fig 1d
-Dox	NKX2-1 exog	PAX8 exog	PAX8	FOXE1	TG	TSHR
1	64.5932	29.5447	14.397	3.34719	21.1057	6.6539
1	158.761	60.9231	32.8393	2.79027	20.7953	3.49818
1	740.687	107.87	47.6347	3.11847	19.9322	5.71559
1	58.3151	42.784	20.6971
1	474.147	71.0859	33.8265

## Sheet: Fig 1e
	GFP+/BrdU+			Control
Day 9	28.4	22.9	25.3	0.6	0.1	0.5
Day 11	11.9	11.8	10	0.2	0.2	0.3
Day 14	7.6	8	7.7	0.7	0.7	0.3
Day 16	5.9	5.9	4.8	0.3	0.3	0.1
Day 23	10.5	11	10.1	0.3	0.2	0.3
Day 30	29.2	25.4	26	1.1	0.9	0.8
Day 37	6	4.9	5.5	0.1	0.2	0.1
Day 45	4.5	4.6	4	0.1	0.1	0.1
Day 52	4.2	4.9	4.4	0.2	0.3	0.5
Day 58	3.1	7.3	5.7	0.2	0.1	0.4

## Sheet: Fig 1f
	Treated				- Dox
Day 9	2.8	3.8	3.4	2.6	0.6	0.6	0.3
Day 11	4.2	4.2	3.8	3	0.4	0.1	0.3
Day 14	6.9	4.9	5.1	6.5	0.3	0.3	0.4
Day 16	8.8	14	10.3	12.5	0.2	0.5	0.3
Day 23	14.3	12.9	13.3		0.5	0.1	0.2
Day 30	25.7	24.8	27	25.1	0.2	0.1	0.3
Day 37	19.1	21.7	28.2	25.1	1.1	0.8	0.1
Day 45	24.5	25	23.5		0.1	0.5	1.1
Day 58	22.5	21.3	22.7		0.2	0.4	0.8

## Sheet: Fig 1h
-Dox	PAX8	TSHR	TG	NIS	TPO
1	284.078	19.2689	54829.1	76.9113	92233.2
1	165.276	15.1712	41537.5	58.1318	48820.9
1	243.626	16.2452	52966.4	77.6494	80506.3

## Sheet: Fig 3g
-Dox	PAX8	FOXE1	TSHR	NIS	TG	TPO
1	61.4593	2.42169	365.117	17.3226	50012.6	15349.3
1	55.6269	2.49629	230.879	25.8527	55947.6	13178.2
1	14.0581	1.2794	60.1423	3.73495	8819.73	3466.48
1	31.1172	2.99282	125.282	6.4943	21431.8	4645.33

## Sheet: Fig 4e
	Adult thyroid tissue			Graft				Thyroid organoids D58
FOXE1	0.106045	0.120533	0.124719	0.446755	0.61392	0.489038	0.49842	2.08543	1.63344	2.91533	3.49035
NIS	0.00249658	0.00272041	0.00222362	0.0012096	0.0106492	0.0007239	0.0020164	0.0253539	0.0425578	0.0253083	0.0194448
TSHR	0.824811	0.722606	0.74494	1.11837	1.04943	0.975757	0.673719	0.0253539	0.0425578	0.0253083	0.0194448
TG	90.7759	85.1836	81.2485	41.7857	64.906	41.5748	46.6719	14.5919	18.2792	11.4156	12.5368
TPO	5.09588	5.02718	6.35564	5.26188	7.98166	5.49085	5.08565	15.7496	14.7764	15.9647	9.41782

## Sheet: Fig 4g
Control	RAI	Graft
4.46743	0.246025	0.547
4.67189	0.29871	0.734
3.79838	0.169329	1.677
4.77003	0.322027	1.946
5.41408	0.219574	2.218
5.8651	0.467427	2.07
		2.706
		3.169
		2.986
		0.667

## Sheet: Fig 4h
Control	RAI	Graft
45	6	15.1
38.5	3	35
41	3.8	29.5
43.9	3	34.4
74.4	5.4	50.8
35.9	3.2	37.8
		84.4
		70.1
		85.9
		31.6

[truncated: 18 more sheets: Fig 4 i, Sup Fig 1e, Sup Fig 1g, Sup Fig 1j, Sup Fig 2c, Sup Fig 2d, Sup Fig 2e, Sup Fig 2f, Sup Fig 2g, Sup Fig 2h, Sup Fig 2i, Sup Fig 2j, Sup Fig 2k, Sup Fig 2l, Sup Fig 6e, Sup Fig 6f, Sup Fig 6g, Sup Fig 6h]
